# Supplementary material for: Beyond the Synapse: FMR1 and FMRP Molecular Mechanisms in the Nucleus
Source: Int J Mol Sci. 2024 Dec 30;26(1):214. doi: 10.3390/ijms26010214 (PMC11720320; doi:10.3390/ijms26010214)
Supplement: Supplementary file 1 [file ijms-26-00214-s001.zip]

Archive with 1 entries (1 files):
- ijms-3357404-supplementary.pdf
